# Supplementary material for: Identification by Reverse Vaccinology of Three Virulence Factors in Burkholderia cenocepacia That May Represent Ideal Vaccine Antigens
Source: Vaccines (Basel). 2023 May 30;11(6):1039. doi: 10.3390/vaccines11061039 (PMC10303873; doi:10.3390/vaccines11061039)
Supplement: Supplementary file 1 [file vaccines-11-01039-s001.zip]

Archive with 1 entries (1 files):
- vaccines-2382392-supplementary.pdf
